# Supplementary material for: Inhibition of type 1 immunity with tofacitinib is associated with marked improvement in longstanding sarcoidosis
Source: Nat Commun. 2022 Jun 6;13:3140. doi: 10.1038/s41467-022-30615-x (PMC9170782; doi:10.1038/s41467-022-30615-x)
Supplement: Supplementary file 4 — Source data [file 41467_2022_30615_MOESM4_ESM.xlsx]

## Sheet: Figure 1b
Figure 1b	CSAMI scores
Patient	Baseline	1 month	3 months	6 months
Pt1	19	10	0	0
Pt2	45	37	29	22
Pt3	56	41	31	31
Pt4	35	20	8	0
Pt5	55	38	39	33
Pt6	31	27	14	0
Pt7	45	27	16	0
Pt8	21	17	na	6
Pt9	34	na	8	0
Pt10	28	na	na	0
na: not available: visit performed virtually due to COVID-19 pandemic

## Sheet: Figure 1c
Figure 1c	TLG by PET-CT
Patient	Baseline	6 months
Pt1	0	0
Pt2	317	99.7
Pt3	11278	4831.2
Pt4	0.47	60.8
Pt5	3.44	11.23
Pt6	40.3	0.45
Pt7	143	9
Pt8	355	351
Pt9	np	np
Pt10	325	na
np: scan not performed (previouslyu negative workup for internal organ activity)
na: scan not quantifable (patient did not adhere to dietary prep)

## Sheet: Figure 2f
Figure 2f
Reduction in CSAMI	Reduction in TLG
100	100
51	68.6
44.6	57.2
100	-25	*
40	-25	*
100	98.9
100	100
71	1
*For patients with increased TLG during the study, worsening was arbitrarily assigned 25%

## Sheet: Figure 6b
Figure 6b
Sample	IFNG	IL4	IL13	IL17A	IL17F	TNF	STAT1	CXCL9	CXCL10	GBP1	GBP4	GBP5
Normal GSM4052328	0.0175283		0.0001	0.0001		1.72038	8.74666	1.11911	5.08018	15.0645	6.72758	3.2962
Normal GSM4052347	0.0411465		0.00288008	0.0001		1.88775	6.21213	3.81004	5.06569	14.0224	6.01987	2.00957
Normal GSM4052346	0.130285		0.00371739	0.00399311		4.36731	8.47597	2.1753	18.9648	17.1312	7.72186	5.89677
Normal GSM4052353	0.0488457		0.0001	0.00280719		2.6079	8.36028	2.94012	9.39007	20.2676	7.42557	6.82381
Normal GSM4052359	0.0679833		0.0001	0.0001		2.0204	5.0742	6.78607	6.89125	17.3442	6.83947	5.7781
Normal GSM4052357	0.0980291		0.0001	0.0001		1.23567	3.84875	2.52321	4.65683	11.4252	4.96104	5.1657
Stage 1 02S015:02B9055_006	4.6123	0	0.0742275	0.193604	0.132158	38.6534	64.8205	24.8225	19.605	39.8884	7.41304	29.9412
Stage 1 02S028:02B9271_001	2.81487	0.0680776	0.0262744	0.0513977	0.0467803	30.0816	70.7177	12.4343	15.6142	51.791	12.0064	19.9767
Stage 1 03S009:03B9062_012	1.46468	0.177116	0	0.0222867	0.304268	18.4251	58.3123	10.2947	14.1962	33.4524	11.7573	15.5625
Stage 1 03S039:03B9206_009	0.0723475	0	0.135061	0.088068	0.0400781	17.9792	50.932	10.5802	29.1756	34.8885	8.48451	13.9704
Stage 1 06S017:06B9129_013	0.256256	0.0700298	0.0478386	0.0311938	0	10.1576	88.8594	9.98481	14.5967	65.4217	14.6983	14.7605
Stage 1 06S039:06B9229_001	0.553886	0	0.0574451	0.0374578	0.051139	6.78334	34.3547	3.70957	13.3677	20.3837	6.16022	7.55751
Stage 1 04S047:04B9412_005	1.25679	0.118419	0.0404519	0.0263772	0.0720226	17.2081	65.6683	21.9613	17.2326	39.7917	10.6259	20.3599
Stage 1 08S012:08B9149_005	0.76473	1.04492	0.0793124	0.0775749	0	13.2339	93.143	8.41417	21.3282	56.4818	10.489	11.979
Stage 1 04S034:04B9242_008	13.5428	0.352955	0.0861107	0.0561495	0.122653	9.13251	153.723	17.5161	80.4647	109.973	38.6193	33.5833
Stage 1 01S020:01B9036_010	5.53287	0.567003	0.16139	0.0420944	0	11.1504	243.615	25.9654	80.715	110.32	25.9589	61.7429
Stage 1 06S027:06B9135_001	2.84062	0.264232	0	0	0	15.408	66.1089	6.91471	13.5761	46.3649	12.9673	19.3127
Stage 1 06S030:06B9137_008	15.7646	0.135122	0.0244841	0.0798258	0.0435927	61.3073	107.663	26.2234	37.5489	54.0229	14.6356	48.7194
Stage 1 06S020:06B9132_002	1.00299	0.0758038	0.234051	0.0953849	0.104179	13.0249	47.982	7.59751	32.5291	33.6753	7.90326	13.2726
Stage 1 01S019:01B9033_014	4.28155	0.267953	0.0610147	0.0994635	0.0543168	10.136	105.824	30.2823	47.371	70.6473	23.1253	41.0033
Stage 1 06S032:06B9221_009	3.73454	0	0.0532196	0.0173512	0.0947548	11.8857	45.3242	3.2035	7.87838	33.4061	11.0076	13.2862
Stage 1 08S069:08B9317_002	0.946403	0.0789267	0.0609233	0.119177	0.108471	17.3149	85.9719	12.477	19.6273	43.5711	19.921	19.8716
Stage 1 05S011:05B9110_005	4.28272	0.175556	0.0338776	0.0441806	0.0603174	11.1316	119.111	21.408	30.2348	87.1303	28.9278	37.6937
Stage 1 02S005:02B9047_008	12.6528	0.791737	0.166051	0.175948	0.406512	27.0675	85.5931	9.84207	17.7508	43.6631	16.1038	38.3104
Stage 1 01S042:01B9297_003	1.79475	0.272478	0	0.101145	0.11047	11.8546	83.692	23.5966	42.8195	59.4795	21.4	22.94
Stage 1 01S027:01B9282_002	6.74689	0.116687	0.0797171	0.0259903	0	25.9889	171.228	47.5069	57.6888	88.8232	28.5823	65.7221
Stage 1 04S024:04B9091_016	4.06944	0	0.0299093	0.0195027	0.053252	15.2241	102.367	22.2527	56.4762	90.579	30.5177	29.9542
Stage 1 08S076:08B9309_008	6.13775	0.164935	0.190969	0.0415079	0	25.2583	106.666	26.8368	39.1512	63.9583	27.8321	37.6338
Stage 1 08S079:08B9302_011	0.570749	0	0.088791	0.0385982	0.052696	17.2793	63.3883	1.56996	4.88574	34.9772	13.0347	9.36123
Stage 1 04S046:04B9256_007	1.48502	0.0882132	0.120534	0.0589468	0	14.6531	88.321	12.2731	22.0795	66.7968	19.0541	20.5786
Stage 2/3 02S013:02B9056_009	4.43446	0.207147	0.0707555	0.0230685	0.0629883	107.604	67.1118	6.24988	23.8498	48.8038	11.0435	24.1821
Stage 2/3 02S027:02B9263_005	13.7671	0	0	0.0233407	0.0637314	50.7745	103.355	29.6698	66.1796	80.7868	19.8993	33.7544
Stage 2/3 03S025:03B9077_001	8.34608	0.216187	0.0369212	0.0240749	0.164341	18.5765	98.4134	41.4513	53.1819	73.8632	27.3759	42.0796
Stage 2/3 03S058:03B9324_006	0.471695	0.117175	0.0800523	0.104398	0	7.95569	54.6627	5.52023	5.28587	37.2007	10.2082	10.0952
Stage 2/3 04S005:04B9089_006	6.56803	0.228011	0	0.114764	0.0522269	28.7432	116.163	36.9376	39.5502	56.0731	18.1427	40.9072
Stage 2/3 06S001:06B9120_009	22.6166	0	0.0420533	0.082264	0.0748737	30.6277	160.361	53.3426	94.0971	84.1702	46.4352	52.8506
Stage 2/3 06S002:06B9122_011	5.22153	0.37305	0	0.0207716	0	26.5415	110.961	34.8235	48.5481	59.044	24.7092	30.2719
Stage 2/3 03S099:03B9443_002	10.7382	0.10776	0.20795	0.0271193	0.0740489	14.1843	196.152	107.313	149.003	115.473	28.0309	91.1887
Stage 2/3 09S025:09B9428_010	4.66091	0.363627	0	0.0457555	0.124935	32.0118	153.122	51.0097	52.088	70.117	18.3047	58.0631
Stage 2/3 06S011:06B9125_013	8.51091	0	0	0.0330999	0	40.0975	70.0793	14.3529	28.2741	44.6453	13.2279	24.781
Stage 2/3 06S034:06B9138_002	2.08422	0.164297	0.0561186	0.0853832	0.0666108	21.3893	55.34	1.38916	2.6098	28.2758	12.1108	22.2913
Stage 2/3 05S041:05B9348_002	0.622689	0	0.10257	0.133764	0.121747	14.8451	57.4382	3.69025	5.35261	45.0761	16.3449	16.961
Stage 2/3 03S048:03B9212_011	8.48966	0.14987	0.0578422	0	0.0514926	13.109	104.539	21.9577	31.1399	58.8409	21.0548	31.8792
Stage 2/3 04S036:04B9243_001	2.62229	0.285034	0.0550042	0.0896654	0.0979322	20.2518	86.2692	16.3516	31.0765	42.8447	12.1721	20.0619
Stage 2/3 02S018:02B9057_003	1.62951	0	0.0860948	0.0935653	0.153288	16.9651	31.0984	4.73894	7.48812	26.2913	6.94854	10.6504
Stage 2/3 04S006:04B9088_016	4.88669	0.182937	0.0312419	0.0203717	0.0556246	19.5228	148.731	27.7258	67.1776	76.913	18.9593	39.0127
Stage 2/3 06S013:06B9128_013	9.29246	0	0.0640127	0.0208701	0	147.586	54.4375	5.50665	16.5321	38.5169	16.2384	21.5728
Stage 2/3 03S056:03B9219_008	15.6345	0	0.0572295	0.0746345	0	16.412	223.796	121.349	169.745	107.357	41.7052	54.3777
Stage 2/3 03S015:03B9067_005	0	0	0	0	0.195049	6.99035	72.8108	5.25522	22.9843	35.0894	10.303	14.7821
Stage 2/3 03S052:03B9216_012	6.17722	0	0	1.36915	0.593406	20.9981	91.6648	39.2478	73.0142	97.0777	22.9118	32.9342
Stage 2/3 08S055:08B9156_002	3.65597	0.14495	0.0839149	0.0182393	0.0498021	27.1626	183.575	30.7973	69.0231	92.492	27.7875	53.1426
Stage 2/3 09S012:09B9161_003	1.43957	0.0702459	0.167965	0.109524	0.0427218	13.5511	83.7652	11.0014	22.1048	52.8617	17.1237	14.3827
Stage 2/3 04S041:04B9250_015	0.827694	0.0837687	0.0572284	0.0746329	0.101892	11.3539	85.0205	3.22043	14.9019	71.5191	18.7805	15.6993
Stage 2/3 06S025:06B9133_008	29.1289	0	0	0.110256	0.180632	53.0293	146.53	17.9384	70.231	97.872	27.4555	52.7414
Stage 2/3 03S034:03B9203_013	5.59344	0	0.0583352	0.0950955	0.155794	11.6804	136.222	36.3251	120.123	106.442	29.4372	50.2632
Stage 2/3 05S007:05B9104_010	1.35246	0.0821272	0.308588	0.0365852	0	15.1436	53.7041	7.46629	12.1898	36.4535	17.2132	14.569
Stage 2/3 08S078:08B9311_011	15.1397	0.296935	0	0.0440895	0	25.887	200.196	29.1453	62.8654	93.2503	33.5483	50.1536
Stage 2/3 09S028:09B9436_013	7.77957	0.0699438	0	0.0528067	0.0480627	16.4332	76.8125	12.327	25.3283	67.2869	24.9706	18.9909
Stage 2/3 04S063:04B9404_003	7.08394	0.160117	0.0617968	0.0201477	0	13.0534	147.466	53.7731	74.3696	115.479	32.9152	43.8731
Stage 2/3 04S032:04B9259_013	5.28015	0.0729717	0.08449	0.073457	0.15043	11.3196	141.48	10.3275	22.1956	61.1362	17.214	28.1636
Stage 2/3 04S022:04B9098_016	1.79026	0.199684	0.0341032	0.0667122	0.121438	12.5313	98.479	11.5932	16.3803	66.1484	24.9701	20.4992
Stage 2/3 03S082:03B9389_001	5.88396	0.307256	0.104946	0.0684315	0.0622838	9.74976	84.1316	47.7133	73.059	84.7136	27.0327	40.8674
Stage 2/3 04S033:04B9241_011	1.0248	0.116682	0.0398569	0.0259892	0.0709631	16.7503	47.1343	2.95986	8.74422	28.104	13.9353	10.6197
Stage 2/3 08S042:08B9158_003	0.827328	0	0.0308896	0.0805679	0.0549974	7.81622	48.0286	4.3599	11.9089	46.2582	10.7832	8.16404
Stage 2/3 02S001:02B9049_009	21.0566	0.369025	0	0	0	228.454	96.6025	29.5624	35.0387	65.1315	19.2501	45.0515
Stage 2/3 03S109:03B9452_001	9.48551	0	0	0.0191804	0.052372	12.2326	147.423	28.7774	45.299	81.3461	22.1849	24.7923
Stage 2/3 03S014:03B9066_013	1.95929	0.0923094	0.0945948	0.0411211	0	7.21548	84.6286	17.7438	30.1224	61.4835	19.9324	27.2941
Stage 2/3 08S051:08B9144_012	0.823859	0.391549	0.20061	0.0872066	0	11.8689	70.4782	15.1753	20.2611	42.9768	13.3504	18.0204
Stage 2/3 03S107:03B9454_015	0.906232	0.0730574	0.0281964	0	0	11.002	70.4023	12.7456	15.465	44.7931	17.0239	17.6503
Stage 2/3 03S103:03B9453_013	4.36542	0.0917683	0.125377	0.122631	0	12.0693	80.0515	13.8361	21.8984	45.8328	18.0635	25.0283
Stage 4 04S009:04B9086_002	3.40551	0.0946694	0	0.0238247	0.0650532	16.9364	121.083	24.6393	56.1119	72.3122	21.3023	29.6678
Stage 4 04S008:04B9085_005	3.51533	0.193224	0.0745743	0.0972542	0	12.8535	115.241	22.565	26.0504	39.254	13.2268	29.9709
Stage 4 08S073:08B9314_013	3.61488	0.11354	0.116351	0	0	11.8334	145.997	31.825	76.5378	109.757	29.4555	51.038
Stage 4 03S035:03B9204_008	6.40975	0.162939	0	0.0544363	0.0990918	14.0829	104.56	27.3016	42.736	68.0327	25.4273	43.7895
Stage 4 04S040:04B9247_009RUN302	19.5924	0.207119	0	0.0691963	0.06298	23.8166	157.426	39.8764	65.1733	90.4126	28.3001	47.9241
Stage 4 04S011:04B9084_013	6.94009	0.557814	0.190529	0.273321	0	15.5114	142.212	25.1169	43.6671	77.8891	20.7818	41.7846
Stage 4 03S069:03B9338_006	8.16859	0.1744	0.0595679	0.058263	0	16.6457	120.73	28.8636	47.8972	78.1276	25.2697	39.3396
Stage 4 04S003:04B9080_011	2.87344	0.313042	0.0483264	0.110291	0.0860427	12.4942	94.7288	32.0654	41.4573	64.2089	17.7668	44.2801
Stage 4 03S011:03B9064_010	0.438643	0.199782	0.841619	0.0444963	0.121497	8.54178	43.0278	2.39216	6.10471	27.7273	8.27567	9.86249
Stage 4 03S092:03B9396_013	8.96355	0.270982	0.183022	0	0.139655	20.2888	101.413	36.4454	48.7298	66.9178	22.7349	43.4305
Stage 4 04S051:04B9417_009	5.28323	0.0793239	0.0812877	0.0176682	0.0964858	15.8588	129.904	34.1325	83.2531	99.7457	26.6612	42.9649
Stage 4 01S040:01B9291_014	3.79107	0.239147	0	0.0192285	0.262516	9.14873	90.3168	10.5822	24.4649	67.3147	21.3554	26.8969

## Sheet: Figure 6c
Figure 6c
Sample	STAT1	CXCL9	CXCL11	GBP1
Healthy - cDC1 HB141_02""	6822	4778	317	1048
Healthy - cDC1HB141_16""	3161	1621	31	427
Healthy - cDC1HB141_24""	7216	8255	22	788
Healthy - cDC1HB141_25""	3071	1655	41	606
Healthy - cDC1HB141_27""	3745	4161	20	382
Healthy - cDC1HB141_28""	3334	4767	25	687
Healthy - cDC1HB141_29""	4809	4151	83	811
Sarc - cDC1 SB141_63""	6982	3624	18	1210
Sarc - cDC1 SB141_89""	11946	5706	48	2092
Healthy - cDC2 HB1C_02""	4550	1730	739	3552
Healthy - cDC2 HB1C_16""	5024	2965	768	4408
Healthy - cDC2 HB1C_24""	2611	909	177	1610
Healthy - cDC2 HB1C_25""	2692	1563	279	2278
Healthy - cDC2 HB1C_26""	3251	2296	332	3345
Healthy - cDC2 HB1C_27""	3419	2645	397	3542
Healthy - cDC2 HB1C_28""	2552	1380	203	2355
Healthy - cDC2 HB1C_29""	3977	2246	390	3507
Healthy - cDC2 HB1C_55""	5549	971	786	2888
Sarc - cDC2 SB1C_36""	10997	3124	1033	8843
Sarc - cDC2 SB1C_37""	12916	3158	774	7344
Sarc - cDC2 SB1C_53""	2061	1336	130	2191
Sarc - cDC2 SB1C_63""	11839	3212	479	5551
Sarc - cDC2 SB1C_73""	8540	22906	1530	21909
Sarc - cDC2 SB1C_89""	16319	2772	404	7706
Healthy ALV MAC HBAM_02""	2241	158	41	2153
Healthy ALV MAC HBAM_16""	4470	289	55	3872
Healthy ALV MAC HBAM_24""	2894	109	33	3227
Healthy ALV MAC HBAM_25""	2703	178	43	2709
Healthy ALV MAC HBAM_26""	2846	251	53	2907
Healthy ALV MAC HBAM_27""	4475	438	139	5924
Healthy ALV MAC HBAM_28""	2285	148	60	2905
Healthy ALV MAC HBAM_29""	3593	115	31	3287
Healthy ALV MAC HBAM_55""	3939	265	86	3637
Sarc ALV MAC SBAM_37""	6311	565	115	4801
Sarc ALV MAC SBAM_39""	11521	2065	439	10514
Sarc ALV MAC SBAM_51""	4983	836	107	4712
Sarc ALV MAC SBAM_53""	5681	2507	257	6897
Sarc ALV MAC SBAM_63""	4069	406	55	3766
Sarc ALV MAC SBAM_73""	5321	2247	372	6539
Sarc ALV MAC SBAM_89""	7419	1544	223	7135
Healthy Classical mono HBCM_02""	7812	1601	1702	6317
Healthy Classical mono HBCM_16""	4748	1761	902	4499
Healthy Classical mono HBCM_24""	6006	1321	1746	8337
Healthy Classical mono HBCM_25""	5020	2817	2354	7118
Healthy Classical mono HBCM_26""	4066	2183	1146	5759
Healthy Classical mono HBCM_27""	10612	10175	8971	34472
Healthy Classical mono HBCM_28""	5008	2676	1838	9492
Healthy Classical mono HBCM_29""	7338	3567	2910	11948
Sarcoid Classical mono SBCM_36""	29640	18339	7910	34094
Sarcoid Classical mono SBCM_37""	22051	6660	3344	14263
Sarcoid Classical mono SBCM_63""	21808	6891	3114	16276
Sarcoid Classical mono SBCM_73""	9889	31492	10029	48704
Sarcoid Classical mono SBCM_89""	22310	4529	2804	17025
Healthy Intermediate mono HBIM_02""	4824	674	337	3435
Healthy Intermediate mono HBIM_16""	4997	1033	280	3814
Healthy Intermediate mono HBIM_24""	3984	394	167	2245
Healthy Intermediate mono HBIM_25""	4867	1638	407	3237
Healthy Intermediate mono HBIM_26""	3397	816	126	2502
Healthy Intermediate mono HBIM_27""	5663	1917	719	5872
Healthy Intermediate mono HBIM_28""	4907	604	118	3298
Healthy Intermediate mono HBIM_29""	4206	592	256	3363
Healthy Intermediate mono HBIM_55""	12284	604	471	5816
Sarc Intemediate mono SBIM_39""	12881	5269	2264	18622
Sarc Intemediate mono SBIM_51""	4680	1508	326	3762
Sarc Intemediate mono SBIM_53""	5769	1137	213	5251
Sarc Intemediate mono SBIM_63""	8241	1210	337	5264
Sarc Intemediate mono SBIM_73""	12215	25114	2522	22559
Sarc Intemediate mono SBIM_89""	16603	2838	1381	10290

## Sheet: Figure 7b
Figure 7b
IFNG (cells / mm2)							IL17A (cells / mm2)
Case number	SAR-Skin	CTRL-Skin	SAR-Pulm	CTRL-Lung	Pos (Psoriasis)		Case number	SAR-Skin	CTRL-Skin	SAR-Pulm	CTRL-Lung	Pos (Psoriasis)
1	2.5	0	12.9412	0	3.47432		1	0	0	0	0	0.32
2	3.13726	0	7.14286	0	7.1231		2	0	0	0	0	2.81
3	6.66667	0	4.54545	0	2.72512		3	0	0	0	0	7.76
4	7.5	0	28.5714	0	2.69841		4	0	0	0	0	0.57
5	7.17949	0	13.3803	0	7.24258		5	0	0	0	0	3.82
6	3.11475	0	2.28571		10.0852		6	0	0	0		4.64
7	3.07692	0	10.8571		8.33333		7	0	0	0		2.95
8	5.35714	0	1.76471		11.1534		8	0	0	0		8.75
9	1.90476	0	6.07843		1.5625		9	0	0	0		20.22
10	4.61538	0	0		1.3624		10	0	0	0		8.3
11					11.9863		11					1.71
12					1.35318		12					6.44
13					12.1154		13					4.93
14					2.65957		14					12.33
15					1.89732		15					3.14
16					3.7037		16					4.04
17					7.24138		17					0.59
18					4.79592		18					4.26
19					2.5		19					2.29
							20					4.66
IL12B (cells / mm2)
Case number	SAR-Skin	CTRL-Skin	SAR-Pulm	CTRL-Lung	Pos (Psoriasis)		Case number	SAR-Skin	CTRL-Skin	SAR-Pulm	CTRL-Lung	Pos (Atopic derm)
1	0.555556	0	2.38095	0	0.815		1	0	0	0	0	0
2	0	0	0.909091	0	1.8		2	0	0	0	0	6.2
3	3.06452	0	5	0	5.74		3	0	0	2	0	1.665
4	1.42857	0	9	0	0		4	0	0	1.25	0	1.335
5	1.66667	0	4.34211	0	0.18		5	0.641026	0	0	0	1.055
6	2.83333	0	2.5		2.08		6	0.151515	0	0		13.465
7	1.72414	0	3.8961		1.91		7	0	0	0.3		0
8	0.816327	0	5.39474		0.82		8	1.66667	0	0		2.31
9	0.625	0	1.81818		4.49		9	0	0	2.03704		9.72
10	2.4	0	2		0.51		10	0	0	0		6.25
11					0.885		11					20.245
12					10.285		12					8.335
13					0.2		13					8.055
14					2.335		14					4.78
15					0.675		15					3.295
16					0.94		16					0.675
17					0.26		17					17.955
18					0.68		18					4.275
19					0.425		19					11.56
20					0.125		20					13.41
							21					5.965
							22					1.595
							23					0
							24					0.26
							25					1.615
							26					20.8

## Sheet: Supplementary Fig 1
Supplementary Fig. 1
	Q1-Q4	Q5-Q11	Q12-Q16	Total score		Q1-Q4	Q5-Q11	Q12-Q16	Total score
Patient	0 month	0 month	0 month	0 month*		6 month	6 month	6 month	6 month*
Pt1	5	15	0	20		2	3	0	5
Pt2	6	40	22	68		8	23	12	43
Pt3	20	35	21	76		4	6	1	11
Pt4	23	40	23	86		0	2	0	2
Pt5	7	36	9	52		2	9	5	16
Pt6	9	23	8	40		1	12	0	13
Pt7	14	41	26	81		0	0	0	0
Pt8	18	27	0	45		2	2	0	4
Pt9	0	23	4	27		0	5	0	5
Pt10	20	40	23	83		0	40	23	63
*Values plotted in the figure

## Sheet: Supplementary Figure 5
Figure 6b	CD68	CD14	CD3E	IL2RG	CSF2	IL12A	IL12B	IL6	IL15	CCL3	CCL4	CCL5
Sample	576.248	51.59	0.0909817	7.98786	0.0182929	0.0121627	0.00285881	0.108461	0.0784022	0.0303228	2.84708	0.630344
Normal GSM4052328	1054.07	49.4572	0.16509	13.0728	0.0268795	0.00542684	0.0106584	0.00807527	0.0616588	0.00974155	1.85882	0.80555
Normal GSM4052347	512.055	81.7446	0.193024	9.82414	0.014038	0.0185832	0.0127816	0.252614	0.102184	0.0764484	6.12408	1.13611
Normal GSM4052346	958.725	38.1793	0.188725	11.989	0.0001	0.0145594	0.00891853	0.103532	0.0504665	0.0406339	6.97745	2.68877
Normal GSM4052353	1694.76	62.7599	0.339336	16.5678	0.0001	0.0157615	0.0001	0.0001	0.0766358	0.0384736	7.44869	3.33028
Normal GSM4052359	498.436	45.153	0.192243	7.36476	0.0001	0.0185855	0.00479748	0.0339266	0.0450978	0.0157878	1.31565	2.07151
Normal GSM4052357	1770.61	119.701	23.792	92.465	0.13736	0	0	33.956	0.0891149	25.6162	57.1427	50.3443
Stage 1 02S015:02B9055_006	1813.72	163.311	4.61136	83.8494	0.680703	0.182955	0.105898	3.06265	1.75556	10.8809	23.1513	17.4613
Stage 1 02S028:02B9271_001	1329.64	145.368	3.88644	103.947	0.189747	0.0892484	0.0860977	1.95443	2.8494	12.1677	17.4357	15.4903
Stage 1 03S009:03B9062_012	1762.5	213.926	14.4302	117.64	0.458212	0.391859	0.14743	0.940632	0.385373	0.449746	1.40929	8.18992
Stage 1 03S039:03B9206_009	1896.75	225.559	4.5922	79.8834	0.0885268	0.0832781	0.0361522	1.34146	4.14536	7.25541	14.1987	13.6576
Stage 1 06S017:06B9129_013	1980.48	149.21	8.59104	106.197	0.0531519	0.100001	0.23153	0.31585	1.6027	2.50415	6.85991	28.1189
Stage 1 06S039:06B9229_001	2129.28	174.361	8.6662	102.455	0.524002	0.246467	0.1019	0.5338	1.9395	5.21668	19.0412	31.0944
Stage 1 04S047:04B9412_005	2148.18	213.659	5.45687	104.074	0	0.069034	0.0998954	2.39846	3.83684	5.76232	14.9885	12.1764
Stage 1 08S012:08B9149_005	827.515	50.3506	7.26563	88.6636	0.19122	0.0899415	0.182209	0.321954	6.60163	2.37737	18.7691	21.116
Stage 1 04S034:04B9242_008	1021.99	135.92	33.5646	89.3174	0.298656	0.11238	0.227666	1.41979	3.97674	21.3991	14.8193	43.7167
Stage 1 01S020:01B9036_010	1752.12	166.03	9.32725	154.246	0.188717	0.266292	0.0513782	1.79429	3.07649	7.03873	31.4503	46.1114
Stage 1 06S027:06B9135_001	1429.86	229.119	41.2566	136.494	0.453085	0.0426222	0.135688	7.08106	5.2204	75.379	59.3278	92.9173
Stage 1 06S030:06B9137_008	1535.21	181.32	6.96682	96.9958	0.270699	0.127325	0.162135	0.675613	2.07118	22.1591	16.5527	23.7192
Stage 1 06S020:06B9132_002	1092.44	153.11	9.82873	83.9232	0.903276	0.132769	0.660902	0.637407	5.11186	8.92127	15.7749	17.1626
Stage 1 01S019:01B9033_014	1314.22	216.571	6.46814	71.3238	0.935602	0.069484	0.120656	0.819329	3.6479	10.3915	16.783	14.8301
Stage 1 06S032:06B9221_009	1255.72	218.046	6.77693	87.7008	0.16911	0.13257	0.0920808	0.636452	3.75761	6.69476	15.61	9.86574
Stage 1 08S069:08B9317_002	1064.29	201.04	17.0836	117.977	0.689607	0.0294873	0.238949	0.745078	5.41105	3.81506	17.0463	19.2368
Stage 1 05S011:05B9110_005	1027.68	213.004	29.0918	112.414	2.15097	0.433595	0.313716	8.2398	4.34373	21.4516	24.4015	55.7221
Stage 1 02S005:02B9047_008	1014.09	129.849	4.49898	81.1655	1.09077	0	0.093778	0.341149	5.62518	3.94439	16.6891	4.99117
Stage 1 01S042:01B9297_003	983.351	116.264	32.2843	129.819	1.18015	0.0346931	0	1.92856	3.99004	15.9272	30.1299	109.602
Stage 1 01S027:01B9282_002	1037.2	126.87	7.83699	80.5558	0.664176	0.0780997	0.195891	1.48005	4.89399	9.61559	18.2398	15.0964
Stage 1 04S024:04B9091_016	1092.92	157.248	22.6328	98.3464	1.41358	0.0277035	0.144317	1.99501	4.53587	14.3949	40.8865	29.1846
Stage 1 08S076:08B9309_008	1309.12	241.776	3.02403	64.0405	0.328621	0.0257614	0.119289	2.57118	4.02363	18.4928	22.1671	6.81581
Stage 1 08S079:08B9302_011	1036.26	162.574	3.89821	87.8802	0.446104	0.0262284	0.227722	1.12665	4.44476	6.40372	23.1978	10.2665
Stage 1 04S046:04B9256_007	1392.08	174.787	2.85675	90.0911	2.74964	0.0615861	0.231706	9.14233	4.56409	48.1935	11.9768	20.4606
Stage 2/3 02S013:02B9056_009	1176.45	207.107	15.2486	106.569	0.728639	0	0.23444	37.8273	5.44666	41.0901	58.8476	34.7417
Stage 2/3 02S027:02B9263_005	1361.55	129.872	38.4994	135.418	0.580751	0.192818	0.130208	0.913517	3.87494	6.20317	20.5468	54.1207
Stage 2/3 03S025:03B9077_001	2121.17	194.62	11.1805	146.368	0	0.069678	0.22182	0.220076	2.38615	6.39769	8.63148	35.5232
Stage 2/3 03S058:03B9324_006	1495.1	166.041	27.9649	111.264	0.759956	0.0255321	0.0886706	0.322569	5.76945	12.0412	20.7454	96.9778
Stage 2/3 04S005:04B9089_006	840.063	64.0178	22.2113	104.533	3.42411	0	0.233054	13.4571	11.1278	16.0404	33.2516	39.5775
Stage 2/3 06S001:06B9120_009	1039.95	109.387	4.35718	102.745	0.176847	0	0.192587	4.02845	3.72155	9.31545	19.2788	14.4372
Stage 2/3 06S002:06B9122_011	1171.29	142.78	35.126	114.208	1.00053	0.398202	0.167627	2.1038	5.4096	18.7343	60.2736	90.0036
Stage 2/3 03S099:03B9443_002	1549.22	207.195	29.0829	103.971	0.649262	0.305384	0.106057	1.31178	5.44063	15.1669	20.3387	77.255
Stage 2/3 09S025:09B9428_010	1887.52	167.104	10.7076	126.406	0.0469681	0	0.127871	3.07014	3.63307	33.561	39.8432	36.3771
Stage 2/3 06S011:06B9125_013	1413.8	284.972	53.6544	206.58	0.138465	0.0651279	0.706823	0.0411409	1.02437	8.18839	7.63407	181.537
Stage 2/3 06S034:06B9138_002	2092.25	112.779	3.60598	111.855	0.126539	0.148795	0.310052	1.05272	2.90745	4.53333	13.953	13.4461
Stage 2/3 05S041:05B9348_002	1136.97	151.747	19.2311	102.029	0.642232	0.100692	0.189418	0.826888	3.80996	7.09161	24.1421	53.4029
Stage 2/3 03S048:03B9212_011	1633.7	185.18	8.70188	99.9007	0.203574	0.191504	0.263259	0.0907289	3.60082	10.0406	43.4281	30.2787
Stage 2/3 04S036:04B9243_001	1561.83	153.25	5.41511	100.382	0.159321	0.474604	0.159042	2.68246	3.37353	31.901	22.6252	20.3094
Stage 2/3 02S018:02B9057_003	2048.37	173.003	17.2733	113.105	0.115628	0.326318	0.251838	0.721465	4.3457	19.1801	44.6248	53.9431
Stage 2/3 04S006:04B9088_016	1163.74	227.798	10.8128	83.3486	0.414601	0.139293	0.209625	25.7284	3.87608	67.7265	61.3762	34.0598
Stage 2/3 06S013:06B9128_013	777.788	125.93	69.3664	162.771	0.317715	0.149439	0.144163	4.21651	19.8914	1.66317	35.9623	63.6695
Stage 2/3 03S056:03B9219_008	1757.45	206.038	1.44428	86.8911	0.405453	0	0	0.240937	3.18454	13.1327	23.3701	13.2476
Stage 2/3 03S015:03B9067_005	950.82	360.548	23.8099	136.744	1.48023	0.145049	0.251871	11.5083	4.1372	42.7389	86.5563	28.8084
Stage 2/3 03S052:03B9216_012	1065.64	190.006	49.5302	150.969	1.70816	0.267814	0.140923	2.24543	3.70669	11.4821	28.4735	42.8552
Stage 2/3 08S055:08B9156_002	1478.9	164.5	2.47142	80.7978	0.13321	0.0626561	0.229688	0.686044	3.24808	4.92488	5.89773	4.28938
Stage 2/3 09S012:09B9161_003	965.628	129.958	2.21628	103.778	0.0529514	0.174342	0.0432481	0.409057	4.45314	7.84793	25.3456	8.03375
Stage 2/3 04S041:04B9250_015	1005.75	189.328	29.1747	146.593	12.078	0.206046	0.119263	8.96229	3.56879	46.1296	71.6717	38.4765
Stage 2/3 06S025:06B9133_008	1060.55	125.291	14.348	101.22	0.215902	0.152326	0.146948	1.34713	5.01897	6.09249	20.2899	25.9169
Stage 2/3 03S034:03B9203_013	979.065	145.184	6.4261	82.5421	0.0519138	0.0732538	0.325071	0.89463	3.56449	8.05082	15.742	11.9767
Stage 2/3 05S007:05B9104_010	1094.16	241.034	27.3833	146.989	1.001	0.0294265	0.272521	0.817895	4.36542	9.7636	42.1752	41.5582
Stage 2/3 08S078:08B9311_011	1065.33	115.806	8.02975	107.209	0.249772	0.164475	0.149601	0.801495	3.23434	2.94189	12.7067	19.3309
Stage 2/3 09S028:09B9436_013	978.444	214.146	8.12163	95.8744	0.228714	0.0806825	0.155668	1.01933	5.55447	10.0458	32.026	29.4368
Stage 2/3 04S063:04B9404_003	974.283	214.407	10.7908	60.8014	1.35504	0.41673	0.141889	2.66343	3.21181	13.8116	15.3465	18.8054
Stage 2/3 04S032:04B9259_013	1371.7	220.924	5.98537	80.0138	0.126218	0.296836	0.223359	0.525027	5.0352	2.78743	7.82868	10.3996
Stage 2/3 04S022:04B9098_016	1409.97	137.379	8.61852	93.5943	0.194206	0.121794	0.12337	1.84648	4.07182	6.09977	16.7909	24.3885
Stage 2/3 03S082:03B9389_001	1785.99	301.186	2.52877	68.3005	0.0737563	0.4163	0.160641	0.350632	3.9488	2.2442	6.00724	12.6571
Stage 2/3 04S033:04B9241_011	1081.44	99.4231	3.05429	63.3052	0.0571622	0.349525	0.140062	0.271745	3.57349	5.04954	12.1764	8.80253
Stage 2/3 08S042:08B9158_003	1188.94	210.748	16.3123	100.837	3.42629	0.123967	0.430527	121.066	3.43537	143.056	119.551	40.7361
Stage 2/3 02S001:02B9049_009	930.859	165.564	28.382	86.5482	0.870934	0.332839	0.177834	2.00549	3.62296	8.92241	39.2189	81.658
Stage 2/3 03S109:03B9452_001	939.655	155.859	11.198	91.9319	0.525151	0.164672	0.142973	1.00555	4.66814	8.07535	30.0501	39.987
Stage 2/3 03S014:03B9066_013	1307.91	121.516	6.74967	78.7713	0.0618723	0.116408	0.151603	1.10301	3.06042	10.5669	31.7865	17.6494
Stage 2/3 08S051:08B9144_012	1407.01	172.108	6.04064	76.2396	0.365247	0.0490846	0.241494	0.744154	3.47045	9.21854	10.8532	8.03504
Stage 2/3 03S107:03B9454_015	1042.79	100.987	13.7658	86.7339	0.522032	0.0545645	0.126332	0.689361	3.4026	5.80704	18.8242	36.5194
Stage 2/3 03S103:03B9453_013	1120.25	156.411	8.52003	97.9929	0.270455	0.222617	0.165671	1.3259	3.43338	10.6847	22.9597	23.2829
Stage 4 04S009:04B9086_002	1339.58	175.099	11.122	90.4174	0	0.0649099	0.187855	1.47612	2.14908	4.06356	20.4047	27.0542
Stage 4 04S008:04B9085_005	1169.82	266.517	4.66572	111.723	0.502393	0.101273	0.0781581	5.20317	5.56538	52.9037	62.4119	6.15818
Stage 4 08S073:08B9314_013	1138.2	176.03	19.0773	109.253	0.669449	0.0484429	0.0841189	0.826229	4.18585	7.83441	22.0035	33.2416
Stage 4 03S035:03B9204_008	1113.86	153.39	23.6671	116.127	1.63647	0.153945	0.089106	1.63373	4.54496	9.25191	39.3706	54.7156
Stage 4 04S040:04B9247_009RUN302	1293.5	230.232	38.8712	125.315	0.211548	0.431178	0.115188	1.46662	5.08475	10.1743	29.6886	39.9496
Stage 4 04S011:04B9084_013	1070.75	178.135	17.6207	116.402	0.716509	0.103697	0.300107	1.63761	3.9529	20.6653	29.7658	23.1447
Stage 4 03S069:03B9338_006	1549.84	138.487	16.366	80.6784	1.34144	0.126191	0.267819	1.88656	2.89113	17.3799	22.8598	36.1818
Stage 4 04S003:04B9080_011	1696.44	214.849	1.40569	42.6504	0.042093	0.197986	0.103138	2.0511	1.20234	15.2453	17.4055	6.96037
Stage 4 03S011:03B9064_010	1302.49	136.612	16.5456	103.329	0.870911	0.068273	0.118553	0.977559	2.96866	9.40302	33.8297	80.3637
Stage 4 03S092:03B9396_013	985.266	200.274	12.4582	104.139	0.401134	0.117922	0.204767	0.744907	4.75881	8.12052	27.6449	21.3693
Stage 4 04S051:04B9417_009	1107.99	151.629	7.02214	87.9607	0.218279	0.0770014	0.237706	0.616123	4.46962	7.28435	11.1455	10.5119
Stage 4 01S040:01B9291_014

## Sheet: Supplementary Fig 6
Supplementary Fig 6	CD14	CD68	ITGAM	IRF4	IRF8	XCR1	BATF3	GBP4	GBP5	CXCL10	IL12B	TNF
Sample	47	0	12	634	90512	4893	1909	729	442	2429	591	470
Healthy - cDC1 HB141_02""	193	0	109	348	65289	3746	1829	205	63	936	772	500
Healthy - cDC1HB141_16""	301	2	104	834	82394	3678	1506	466	251	1228	362	461
Healthy - cDC1HB141_24""	178	0	150	915	43014	2056	1382	551	130	1488	2103	377
Healthy - cDC1HB141_25""	27	0	44	103	75255	5096	2735	334	47	1614	777	361
Healthy - cDC1HB141_27""	97	2	96	299	54309	3196	1929	587	167	1219	405	326
Healthy - cDC1HB141_28""	165	0	126	529	70381	3011	2125	574	242	2347	612	299
Healthy - cDC1HB141_29""	627	7	366	293	68149	6240	1208	558	320	566	451	687
Sarc - cDC1 SB141_63""	54	0	200	774	97879	11517	1279	1641	639	963	499	775
Sarc - cDC1 SB141_89""	523	0	1687	3401	5994	3	788	1717	922	3940	13	897
Healthy - cDC2 HB1C_02""	636	2	1080	4616	8910	3	693	2197	828	5980	56	634
Healthy - cDC2 HB1C_16""	523	0	959	1125	3268	3	462	825	363	1688	9	406
Healthy - cDC2 HB1C_24""	627	2	748	1617	3412	1	318	1255	581	2624	26	362
Healthy - cDC2 HB1C_25""	367	0	707	2178	5717	0	556	1857	768	3560	12	476
Healthy - cDC2 HB1C_26""	262	0	1190	2654	5680	31	859	2015	940	4274	45	396
Healthy - cDC2 HB1C_27""	199	0	738	1737	2650	0	537	1377	753	2774	4	366
Healthy - cDC2 HB1C_28""	697	1	1046	1819	5148	9	541	1850	906	4743	6	360
Healthy - cDC2 HB1C_29""	711	0	1700	2095	4688	0	737	1116	824	3395	19	1043
Healthy - cDC2 HB1C_55""	821	1	1934	1963	6098	0	266	4606	3311	7401	5	864
Sarc - cDC2 SB1C_36""	499	1	1316	5231	8174	153	470	3690	2426	3715	39	964
Sarc - cDC2 SB1C_37""	231	1	1207	1309	1355	2	290	1351	640	972	39	379
Sarc - cDC2 SB1C_53""	541	2	2531	3497	9071	23	445	3929	2207	3206	62	793
Sarc - cDC2 SB1C_63""	619	1	627	964	4078	2	437	8907	7078	31497	8	483
Sarc - cDC2 SB1C_73""	348	4	2302	2713	9271	0	473	5417	2636	3528	32	972
Sarc - cDC2 SB1C_89""	4005	4	774	4	1729	0	110	703	489	738	0	225
Healthy ALV MAC HBAM_02""	4083	4	979	1	2389	2	243	1087	636	1486	0	547
Healthy ALV MAC HBAM_16""	3535	8	409	0	2359	0	248	954	489	411	0	419
Healthy ALV MAC HBAM_24""	3562	5	339	2	1635	0	174	964	494	716	0	258
Healthy ALV MAC HBAM_25""	2982	12	925	3	2373	49	277	1110	592	780	9	401
Healthy ALV MAC HBAM_26""	3327	10	2316	0	1963	5	220	1540	856	1733	0	408
Healthy ALV MAC HBAM_27""	1018	6	502	3	1419	0	251	890	559	716	0	267
Healthy ALV MAC HBAM_28""	4462	6	478	0	1893	0	138	997	435	649	0	291
Healthy ALV MAC HBAM_29""	3553	4	1100	1	2045	0	171	1450	630	926	0	335
Healthy ALV MAC HBAM_55""	5973	10	503	0	2552	1	260	2037	1152	1717	0	359
Sarc ALV MAC SBAM_37""	4853	12	1414	2	3276	7	306	4331	3668	11201	0	760
Sarc ALV MAC SBAM_39""	5308	4	737	0	2375	1	211	1921	1587	2288	0	400
Sarc ALV MAC SBAM_51""	2868	2	368	0	1810	0	263	1712	1317	4906	0	212
Sarc ALV MAC SBAM_53""	6658	8	680	2	3912	8	367	1469	787	1085	0	542
Sarc ALV MAC SBAM_63""	3570	6	782	3	2033	5	189	2181	1944	6632	2	379
Sarc ALV MAC SBAM_73""	4592	13	1066	2	2938	4	394	2410	1771	3583	0	505
Sarc ALV MAC SBAM_89""	10223	1	4896	660	3754	1	673	2242	2572	11382	0	952
Healthy Classical mono HBCM_02""	15344	4	3063	420	2264	21	523	1480	1534	12475	1	612
Healthy Classical mono HBCM_16""	25065	3	2894	181	2699	0	381	2563	3168	18010	4	928
Healthy Classical mono HBCM_24""	21630	5	3075	253	2521	1	377	2378	2672	17054	1	482
Healthy Classical mono HBCM_25""	13188	3	2766	338	2212	0	623	1881	2028	11020	0	644
Healthy Classical mono HBCM_26""	18424	7	5725	654	5462	5	1263	9487	20383	110181	0	1357
Healthy Classical mono HBCM_27""	11178	4	2748	282	2164	2	795	3894	4973	24599	0	648
Healthy Classical mono HBCM_28""	29069	2	3308	485	2843	0	575	3461	4668	29483	1	1045
Healthy Classical mono HBCM_29""	16134	6	5491	479	9862	6	281	12295	28128	66286	0	2292
Sarcoid Classical mono SBCM_36""	13248	7	4460	441	4722	17	289	3967	8062	29530	1	1021
Sarcoid Classical mono SBCM_37""	16217	5	5283	549	5106	4	375	5704	9651	22222	1	976
Sarcoid Classical mono SBCM_63""	26044	2	1766	393	3275	2	491	9871	23431	223247	0	1470
Sarcoid Classical mono SBCM_73""	20227	2	4944	552	4802	11	415	5803	9284	25935	1	1210
Sarcoid Classical mono SBCM_89""	10699	3	5095	161	2794	3	635	738	991	3438	0	374
Healthy Intermediate mono HBIM_02""	22842	3	4809	90	2206	0	339	900	1038	4470	1	297
Healthy Intermediate mono HBIM_16""	23502	2	5519	108	2413	2	414	581	602	2098	0	391
Healthy Intermediate mono HBIM_24""	23320	0	3660	134	2064	0	319	937	1058	5287	0	374
Healthy Intermediate mono HBIM_25""	13836	2	4958	195	2086	0	493	587	650	2866	0	414
Healthy Intermediate mono HBIM_26""	12090	2	7419	250	2514	0	577	1667	2848	14171	0	426
Healthy Intermediate mono HBIM_27""	15208	0	6237	406	2548	2	818	996	1226	3344	1	605
Healthy Intermediate mono HBIM_28""	21388	3	4765	136	2110	2	358	762	990	3501	1	323
Healthy Intermediate mono HBIM_29""	16636	11	8244	142	3715	1	237	1204	2142	4620	0	285
Healthy Intermediate mono HBIM_55""	8423	4	5080	283	4649	0	593	7105	11021	31812	0	1020
Sarc Intemediate mono SBIM_39""	7236	1	2558	107	1573	2	211	1611	1555	3628	5	374
Sarc Intemediate mono SBIM_51""	13006	3	5074	107	2465	3	595	1489	1731	4588	0	172
Sarc Intemediate mono SBIM_53""	13252	8	5104	89	4147	0	257	1538	2032	4819	0	362
Sarc Intemediate mono SBIM_63""	20017	4	2523	195	2791	3	326	5275	8592	67348	3	802
Sarc Intemediate mono SBIM_73""	12383	4	5348	201	4575	2	493	3288	4710	12393	0	554
Sarc Intemediate mono SBIM_89""
